# Supplementary material for: Microspore embryogenesis induction by mannitol and TSA results in a complex regulation of epigenetic dynamics and gene expression in bread wheat
Source: Front Plant Sci. 2023 Jan 9;13:1058421. doi: 10.3389/fpls.2022.1058421 (PMC9868772; doi:10.3389/fpls.2022.1058421)
Supplement: Supplementary file 2 [file Table_3.xlsx]

## Sheet: GO_terms
Supplementary Table 3. Selected genes ontology analysis based on RefSeq v1.0 assembly by AgriGO v2.0 database (http://systemsbiology.cau.edu.cn/agriGOv2/).
Gene name	Gene ID (RefSeqv1)	Go term and Description
TaHDA15	TraesCS5A02G065300	GO:0048573 photoperiodism, flowering
	TraesCS5B02G072100	GO:0032041 NAD-dependent histone deacetylase activity (H3-K14 specific)
	TraesCS5D02G076100	GO:0009536 plastid
		GO:0097372 NAD-dependent histone deacetylase activity (H3-K18 specific)
		GO:0016575 histone deacetylation
		GO:0046970 NAD-dependent histone deacetylase activity (H4-K16 specific)
		GO:0006355 regulation of transcription, DNA-templated
		GO:0008270 zinc ion binding
		GO:0009294 DNA mediated transformation
		GO:0005634 nucleus
		GO:0046969 NAD-dependent histone deacetylase activity (H3-K9 specific)
TaHDA18	TraesCS2D02G185200	GO:0048487 beta-tubulin binding
	TraesCS2B02G204100	GO:0016575 histone deacetylation
	TraesCS2A02G177100	GO:0032041 NAD-dependent histone deacetylase activity (H3-K14 specific)
		GO:0006338 chromatin remodeling
		GO:0006635 fatty acid beta-oxidation
		GO:0090042 tubulin deacetylation
		GO:0097372 NAD-dependent histone deacetylase activity (H3-K18 specific)
		GO:0016558 protein import into peroxisome matrix
		GO:0004402 histone acetyltransferase activity
		GO:0051721 protein phosphatase 2A binding
		GO:0046970 NAD-dependent histone deacetylase activity (H4-K16 specific)
		GO:0006355 regulation of transcription, DNA-templated
		GO:0006487 protein N-linked glycosylation
		GO:0043621 protein self-association
		GO:0042903 tubulin deacetylase activity
		GO:0045604 regulation of epidermal cell differentiation
		GO:0043014 alpha-tubulin binding
		GO:0010053 root epidermal cell differentiation
		GO:0005634 nucleus
		GO:0005829 cytosol
		GO:0046969 NAD-dependent histone deacetylase activity (H3-K9 specific)
TaHDT1	TraesCS1D02G454400	GO:0009944 polarity specification of adaxial/abaxial axis
	TraesCS1A02G445700	GO:0009414 response to water deprivation
		GO:0010162 seed dormancy process
		GO:0005730 nucleolus
		GO:0006325 chromatin organization
		GO:0004407 histone deacetylase activity
		GO:0005829 cytosol
		GO:0009737 response to abscisic acid
		GO:0005739 mitochondrion
		GO:0001503 ossification
		GO:0045892 negative regulation of transcription, DNA-templated
		GO:0008270 zinc ion binding
		GO:0003676 nucleic acid binding
		GO:0007155 cell adhesion
		GO:0009651 response to salt stress
		GO:0009294 DNA mediated transformation
TaHAG2	TraesCS5A02G197700	GO:0042393 histone binding
	TraesCS5B02G186000	GO:0000123 histone acetyltransferase complex
	TraesCS5D02G193200	GO:0043967 histone H4 acetylation
		GO:0005829 cytosol
		GO:0048449 floral organ formation
		GO:0000781 chromosome, telomeric region
		GO:0000790 nuclear chromatin
		GO:0006348 chromatin silencing at telomere
		GO:0006261 DNA-dependent DNA replication
		GO:0009909 regulation of flower development
		GO:0010485 H4 histone acetyltransferase activity
TaHAG3	TraesCS2A02G320900	GO:0010928 regulation of auxin mediated signaling pathway
	TraesCS2B02G361800	GO:0008023 transcription elongation factor complex
	TraesCS2D02G341600	GO:0005719 nuclear euchromatin
		GO:0000123 histone acetyltransferase complex
		GO:0051604 protein maturation
		GO:0008283 cell proliferation
		GO:0005829 cytosol
		GO:0010084 specification of organ axis polarity
		GO:0004402 histone acetyltransferase activity
		GO:0033588 Elongator holoenzyme complex
		GO:2000025 regulation of leaf formation
		GO:0006357 regulation of transcription from RNA polymerase II promoter
		GO:0016573 histone acetylation
		GO:0035265 organ growth
		GO:0006368 transcription elongation from RNA polymerase II promoter
		GO:0005506 iron ion binding
		GO:0009294 DNA mediated transformation
		GO:0051536 iron-sulfur cluster binding
		GO:0002098 tRNA wobble uridine modification
TaHAM	TraesCS2A02G159700	GO:0050825 ice binding
	TraesCS2B02G185300	GO:0008270 zinc ion binding
	TraesCS2D02G166900	GO:0050826 response to freezing
		GO:0051301 cell division
		GO:0007020 microtubule nucleation
		GO:0005634 nucleus
		GO:0006281 DNA repair
		GO:0043995 histone acetyltransferase activity (H4-K5 specific)
		GO:0005739 mitochondrion
		GO:0008284 positive regulation of cell proliferation
		GO:0043565 sequence-specific DNA binding
		GO:0048768 root hair cell tip growth
		GO:0042309 homoiothermy
		GO:0010224 response to UV-B
		GO:0010492 maintenance of shoot apical meristem identity
		GO:0003700 transcription factor activity, sequence-specific DNA binding
		GO:0043981 histone H4-K5 acetylation
		GO:0006333 chromatin assembly or disassembly
		GO:0006355 regulation of transcription, DNA-templated
		GO:0005515 protein binding
		GO:0000785 chromatin
		GO:2000028 regulation of photoperiodism, flowering
		GO:0003682 chromatin binding
TaHAC1	TraesCS3A02G524800	GO:0005515 protein binding
	TraesCS3D02G530000	GO:0004402 histone acetyltransferase activity
	TraesCS3B02G592100	GO:0005634 nucleus
		GO:0003713 transcription coactivator activity
		GO:0006355 regulation of transcription, DNA-templated
		GO:0008270 zinc ion binding
		GO:0016573 histone acetylation
TaHAC4	TraesCS7A02G414500	GO:0048573 photoperiodism, flowering
	TraesCS7B02G314400	GO:0009908 flower development
	TraesCS7D02G407600	GO:0005634 nucleus
		GO:0004402 histone acetyltransferase activity
		GO:0003712 transcription cofactor activity
		GO:0006357 regulation of transcription from RNA polymerase II promoter
		GO:0008270 zinc ion binding
		GO:0016573 histone acetylation
		GO:0009294 DNA mediated transformation
TaSDG1a-7A	TraesCS7A02G128600	GO:0018024 histone-lysine N-methyltransferase activity
	TraesCS7B02G028500	GO:0030154 cell differentiation
	TraesCS7D02G127400	GO:0010048 vernalization response
		GO:0051567 histone H3-K9 methylation
		GO:0009294 DNA mediated transformation
		GO:0045857 negative regulation of molecular function, epigenetic
		GO:0006306 DNA methylation
		GO:0006349 regulation of gene expression by genetic imprinting
		GO:0031519 PcG protein complex
		GO:0006342 chromatin silencing
		GO:0009616 virus induced gene silencing
		GO:0009965 leaf morphogenesis
		GO:2000014 regulation of endosperm development
		GO:0005677 chromatin silencing complex
		GO:0009908 flower development
		GO:0048317 seed morphogenesis
		GO:0043565 sequence-specific DNA binding
		GO:0043687 post-translational protein modification
		GO:0045893 positive regulation of transcription, DNA-templated
		GO:0010228 vegetative to reproductive phase transition of meristem
		GO:0007267 cell-cell signaling
		GO:0009646 response to absence of light
		GO:0009506 plasmodesma
		GO:0010267 production of ta-siRNAs involved in RNA interference
		GO:0003700 transcription factor activity, sequence-specific DNA binding
		GO:0035196 production of miRNAs involved in gene silencing by miRNA
		GO:0010050 vegetative phase change
		GO:0003727 single-stranded RNA binding
		GO:0000956 nuclear-transcribed mRNA catabolic process
		GO:0005515 protein binding
		GO:0003682 chromatin binding
TaAGO802-B	TraesCS3B02G217300	GO:0000724 double-strand break repair via homologous recombination
		GO:0048449 floral organ formation
		GO:0019048 modulation by virus of host morphology or physiology
		GO:0006346 methylation-dependent chromatin silencing
		GO:0051567 histone H3-K9 methylation
		GO:0000911 cytokinesis by cell plate formation
		GO:0016444 somatic cell DNA recombination
		GO:0000023 maltose metabolic process
		GO:0051225 spindle assembly
		GO:0043085 positive regulation of catalytic activity
		GO:0006306 DNA methylation
		GO:0005719 nuclear euchromatin
		GO:0009555 pollen development
		GO:0009554 megasporogenesis
		GO:0009616 virus induced gene silencing
		GO:0009965 leaf morphogenesis
		GO:0048481 plant ovule development
		GO:0006261 DNA-dependent DNA replication
		GO:0010529 negative regulation of transposition
		GO:0016572 histone phosphorylation
		GO:1904159 megasporocyte differentiation
		GO:0009909 regulation of flower development
		GO:0019252 starch biosynthetic process
		GO:0005730 nucleolus
		GO:0008283 cell proliferation
		GO:0010014 meristem initiation
		GO:0007267 cell-cell signaling
		GO:0031048 chromatin silencing by small RNA
		GO:0010495 long-distance posttranscriptional gene silencing
		GO:0010267 production of ta-siRNAs involved in RNA interference
		GO:0051726 regulation of cell cycle
		GO:0009816 defense response to bacterium, incompatible interaction
		GO:0005829 cytosol
		GO:0035197 siRNA binding
		GO:1990904 ribonucleoprotein complex
		GO:0006275 regulation of DNA replication
		GO:0010073 meristem maintenance
		GO:0005515 protein binding
		GO:0009855 determination of bilateral symmetry
		GO:0015030 Cajal body
		GO:0003682 chromatin binding
		GO:0035196 production of miRNAs involved in gene silencing by miRNA
TaDRM3	TraesCS5A02G051400	GO:0008168 methyltransferase activity
	TraesCS5B02G057300	GO:0006306 DNA methylation
	TraesCS5D02G062400
TaYAO	TraesCS5D02G051600	GO:0009553 embryo sac development
	TraesCS5A02G043100	GO:0005737 cytoplasm
		GO:0032040 small-subunit processome
		GO:0005732 small nucleolar ribonucleoprotein complex
		GO:0080008 Cul4-RING E3 ubiquitin ligase complex
		GO:0005730 nucleolus
		GO:0000266 mitochondrial fission
		GO:0006606 protein import into nucleus
		GO:0009220 pyrimidine ribonucleotide biosynthetic process
		GO:0000166 nucleotide binding
		GO:0060321 acceptance of pollen
		GO:0009793 embryo development ending in seed dormancy
		GO:0019013 viral nucleocapsid
		GO:0006364 rRNA processing
		GO:0005515 protein binding
		GO:0001510 RNA methylation
		GO:0030515 snoRNA binding
		GO:0006406 mRNA export from nucleus
		GO:0005680 anaphase-promoting complex
TaNFD6-A	TraesCS2A02G124300	GO:0005634 nucleus
	TraesCS2D02G127100	GO:0005739 mitochondrion
		GO:0006164 purine nucleotide biosynthetic process
TabZIPF1	TraesCS7A02G530300	GO:0043565 sequence-specific DNA binding
	TraesCS7B02G447900	GO:0071294 cellular response to zinc ion
	TraesCS7D02G518100	GO:0030968 endoplasmic reticulum unfolded protein response
		GO:0003700 transcription factor activity, sequence-specific DNA binding
		GO:0005634 nucleus
		GO:0006355 regulation of transcription, DNA-templated
		GO:0009410 response to xenobiotic stimulus
		GO:0046983 protein dimerization activity
TaMS1	TraesCS4A02G295900	GO:0003824 catalytic activity
	TraesCS4B02G017900	GO:0050825 ice binding
		GO:0042309 homoiothermy
		GO:0050826 response to freezing
TaATG18fD	TraesCS3D02G318200	GO:0016192 vesicle-mediated transport
	TraesCS3A02G324900	GO:0006914 autophagy
	TraesCS3B02G353900	GO:0005739 mitochondrion
		GO:0005774 vacuolar membrane
		GO:0034045 pre-autophagosomal structure membrane
		GO:0016036 cellular response to phosphate starvation
		GO:0005515 protein binding
		GO:0015031 protein transport
		GO:0042631 cellular response to water deprivation
		GO:0019375 galactolipid biosynthetic process
TaMPK3	TraesCS4A02G106400	GO:0009595 detection of biotic stimulus
	TraesCS4B02G197800	GO:0006612 protein targeting to membrane
	TraesCS4D02G198600	GO:0009611 response to wounding
		GO:0010120 camalexin biosynthetic process
		GO:0031348 negative regulation of defense response
		GO:0009697 salicylic acid biosynthetic process
		GO:0048481 plant ovule development
		GO:0009651 response to salt stress
		GO:0001666 response to hypoxia
		GO:0051301 cell division
		GO:0000169 activation of MAPK activity involved in osmosensory signaling pathway
		GO:0010310 regulation of hydrogen peroxide metabolic process
		GO:0009555 pollen development
		GO:0009862 systemic acquired resistance, salicylic acid mediated signaling pathway
		GO:0005634 nucleus
		GO:0009738 abscisic acid-activated signaling pathway
		GO:0009574 preprophase band
		GO:0009864 induced systemic resistance, jasmonic acid mediated signaling pathway
		GO:0004713 protein tyrosine kinase activity
		GO:2000037 regulation of stomatal complex patterning
		GO:2000038 regulation of stomatal complex development
		GO:0043069 negative regulation of programmed cell death
		GO:0005524 ATP binding
		GO:0010183 pollen tube guidance
		GO:0050832 defense response to fungus
		GO:0043900 regulation of multi-organism process
		GO:0010229 inflorescence development
		GO:0009409 response to cold
		GO:0010224 response to UV-B
		GO:0035304 regulation of protein dephosphorylation
		GO:0010200 response to chitin
		GO:0010150 leaf senescence
		GO:0009524 phragmoplast
		GO:0010363 regulation of plant-type hypersensitive response
		GO:0042542 response to hydrogen peroxide
		GO:0080136 priming of cellular response to stress
		GO:0005802 trans-Golgi network
		GO:0009723 response to ethylene
		GO:0006355 regulation of transcription, DNA-templated
		GO:0004707 MAP kinase activity
		GO:0048364 root development
		GO:0005515 protein binding
		GO:0019684 photosynthesis, light reaction
TaABI5	TraesCS3D02G364900	GO:0019915 lipid storage
		GO:0009793 embryo development ending in seed dormancy
		GO:0009414 response to water deprivation
		GO:0050826 response to freezing
		GO:0009651 response to salt stress
		GO:0043565 sequence-specific DNA binding
		GO:0010162 seed dormancy process
		GO:0005634 nucleus
		GO:0009738 abscisic acid-activated signaling pathway
		GO:0010187 negative regulation of seed germination
		GO:0010182 sugar mediated signaling pathway
		GO:0009909 regulation of flower development
		GO:0009686 gibberellin biosynthetic process
		GO:0045893 positive regulation of transcription, DNA-templated
		GO:0010228 vegetative to reproductive phase transition of meristem
		GO:0009640 photomorphogenesis
		GO:0010152 pollen maturation
		GO:0010200 response to chitin
		GO:0009740 gibberellic acid mediated signaling pathway
		GO:0003700 transcription factor activity, sequence-specific DNA binding
		GO:0016567 protein ubiquitination
		GO:0009933 meristem structural organization
		GO:0046983 protein dimerization activity
TaYUC11D	TraesCS5D02G225200	GO:0005737 cytoplasm
	TraesCS5A02G217200	GO:0050661 NADP binding
	TraesCS5B02G216000	GO:0050660 flavin adenine dinucleotide binding
		GO:0009742 brassinosteroid mediated signaling pathway
		GO:0010229 inflorescence development
		GO:0022603 regulation of anatomical structure morphogenesis
		GO:2000024 regulation of leaf development
		GO:0009911 positive regulation of flower development
		GO:0004499 N,N-dimethylaniline monooxygenase activity
		GO:0009684 indoleacetic acid biosynthetic process
		GO:0048825 cotyledon development
		GO:0009414 response to water deprivation
		GO:0055114 oxidation-reduction process
Ta-2B-LBD16	TraesCS2B02G289800	GO:0005739 mitochondrion
